# Supplementary material for: Belowground eco-restoration of a suburban waste-storage landscape: Earthworm dynamics in grassland and in a succession of woody vegetation covers
Source: Landsc Urban Plan. 2013 Dec;120:16–24. doi: 10.1016/j.landurbplan.2013.06.007 (PMC4275031; doi:10.1016/j.landurbplan.2013.06.007)
Supplement: Supplementary file 1 [file mmc1.kml]

<?xml version="1.0" encoding="UTF-8"?>
<kml xmlns="http://www.opengis.net/kml/2.2" xmlns:gx="http://www.google.com/kml/ext/2.2" xmlns:kml="http://www.opengis.net/kml/2.2" xmlns:atom="http://www.w3.org/2005/Atom">
<Document>
	<name>Castlereagh Waste Mangt Cntr.kml</name>
	<StyleMap id="m_ylw-pushpin">
		<Pair>
			<key>normal</key>
			<styleUrl>#s_ylw-pushpin</styleUrl>
		</Pair>
		<Pair>
			<key>highlight</key>
			<styleUrl>#s_ylw-pushpin_hl</styleUrl>
		</Pair>
	</StyleMap>
	<Style id="s_ylw-pushpin">
		<IconStyle>
			<scale>1.1</scale>
			<Icon>
				<href>http://maps.google.com/mapfiles/kml/pushpin/ylw-pushpin.png</href>
			</Icon>
			<hotSpot x="20" y="2" xunits="pixels" yunits="pixels"/>
		</IconStyle>
		<LabelStyle>
			<color>ff7fffff</color>
			<scale>0.8</scale>
		</LabelStyle>
	</Style>
	<Style id="s_ylw-pushpin_hl">
		<IconStyle>
			<scale>1.3</scale>
			<Icon>
				<href>http://maps.google.com/mapfiles/kml/pushpin/ylw-pushpin.png</href>
			</Icon>
			<hotSpot x="20" y="2" xunits="pixels" yunits="pixels"/>
		</IconStyle>
		<LabelStyle>
			<color>ff7fffff</color>
			<scale>0.8</scale>
		</LabelStyle>
	</Style>
	<Placemark>
		<name>Grass pasture</name>
		<description>This was established in 1994</description>
		<LookAt>
			<longitude>150.7694102390177</longitude>
			<latitude>-33.66599724825962</latitude>
			<altitude>0</altitude>
			<heading>-9.605123497128492e-005</heading>
			<tilt>5.893753811771786</tilt>
			<range>2459.412700216754</range>
			<gx:altitudeMode>relativeToSeaFloor</gx:altitudeMode>
		</LookAt>
		<styleUrl>#m_ylw-pushpin</styleUrl>
		<Point>
			<coordinates>150.7654108206568,-33.66482030186819,0</coordinates>
		</Point>
	</Placemark>
</Document>
</kml>
